# Supplementary material for: T-cell autonomous death induced by regeneration of inert glucocorticoid metabolites
Source: Cell Death Dis. 2017 Jul 20;8(7):e2948–. doi: 10.1038/cddis.2017.344 (PMC5550885; doi:10.1038/cddis.2017.344)
Supplement: Supplementary Table 1 [file cddis2017344x3.xlsx]

## Sheet: Table S1
	Cyp11a1		Cyp11b1		Cyp11b2		Hsd11b1
DCt	MEAN	SEM	MEAN	SEM	MEAN	SEM	MEAN	SEM	n
OP9-DL1	14.1	0.3	n.d.		n.d.		10.2	0.5	n=3
DN 1+2	14.7	0.4	n.d.		n.d.		7	0.1	n=6
DN3	13.8	0.3	n.d.		n.d.		6.3	0.2	n=6
DN4	16.4	0.4	n.d.		n.d.		9.9	0	n=6
DP-TCRlow	10.9	0.7	n.d.		n.d.		6.3	0.4	n≥3
DP-CD69+	14.1	0.7	n.d.		n.d.		7.3	0.8	n≥3
DP-TCRhigh	11.1	0.7	n.d.		n.d.		5.9	0.3	n≥3
Table S1
